# Supplementary material for: Transient expression and purification of β-caryophyllene synthase in Nicotiana benthamiana to produce β-caryophyllene in vitro
Source: PeerJ. 2020 Apr 28;8:e8904. doi: 10.7717/peerj.8904 (PMC7194099; doi:10.7717/peerj.8904)
Supplement: Supplemental Information 10 [file peerj-08-8904-s010.zip]

Archive with 31 entries (28 files):
- Raw data-4 Feb/
- Raw data-4 Feb/Fig. 5E. CPS-1 Massspectrum.png
- __MACOSX/
- __MACOSX/Raw data-4 Feb/
- __MACOSX/Raw data-4 Feb/._Fig. 5E. CPS-1 Massspectrum.png
- Raw data-4 Feb/.DS_Store
- __MACOSX/Raw data-4 Feb/._.DS_Store
- Raw data-4 Feb/Fig. 4B. CPS Western Blot.png
- __MACOSX/Raw data-4 Feb/._Fig. 4B. CPS Western Blot.png
- Raw data-4 Feb/Fig. 3. Relative Expression Results.pdf
- __MACOSX/Raw data-4 Feb/._Fig. 3. Relative Expression Results.pdf
- Raw data-4 Feb/Fig. 5D Beta-CP.png
- __MACOSX/Raw data-4 Feb/._Fig. 5D Beta-CP.png
- Raw data-4 Feb/Fig. 4A.CPS SDS-PAGE.png
- __MACOSX/Raw data-4 Feb/._Fig. 4A.CPS SDS-PAGE.png
- Raw data-4 Feb/Fig. 5F. Alpha-humulene.png
- __MACOSX/Raw data-4 Feb/._Fig. 5F. Alpha-humulene.png
- Raw data-4 Feb/Fig. 3. Ct values at different time points.xlsx
- __MACOSX/Raw data-4 Feb/._Fig. 3. Ct values at different time points.xlsx
- Raw data-4 Feb/Fig. 5E. Beta-Caryophyllene.png
- __MACOSX/Raw data-4 Feb/._Fig. 5E. Beta-Caryophyllene.png
- Raw data-4 Feb/Fig. 5D. CPS-CHRO.png
- __MACOSX/Raw data-4 Feb/._Fig. 5D. CPS-CHRO.png
- Raw data-4 Feb/Fig. 6. GC-MS CPS.xlsx
- __MACOSX/Raw data-4 Feb/._Fig. 6. GC-MS CPS.xlsx
- Raw data-4 Feb/Fig. 5C. Puri.EV.png
- __MACOSX/Raw data-4 Feb/._Fig. 5C. Puri.EV.png
- Raw data-4 Feb/Fig. 5B Control-NB.png
- __MACOSX/Raw data-4 Feb/._Fig. 5B Control-NB.png
- Raw data-4 Feb/Fig. 5A Control-EV.png
- __MACOSX/Raw data-4 Feb/._Fig. 5A Control-EV.png
