# Supplementary material for: Transient expression and purification of β-caryophyllene synthase in Nicotiana benthamiana to produce β-caryophyllene in vitro
Source: PeerJ. 2020 Apr 28;8:e8904. doi: 10.7717/peerj.8904 (PMC7194099; doi:10.7717/peerj.8904)
Supplement: Supplemental Information 10 [file peerj-08-8904-s010.zip › Raw data-4 Feb/Fig. 3. Ct values at different time points.xlsx]

## Sheet: Relative expression
Sample Name	Ct
12DPI ACTIN	29.01	R1
12DPI ACTIN	28.75	R2
12DPI ACTIN	28.7	R3
12DPI CPS2	23.7	R1
12DPI CPS2	23.64	R2
12DPI CPS2	23.05	R3
12DPI EF1	19.82	R1
12DPI EF1	20	R2
12DPI EF1	19.78	R3
15DPI ACTIN	35.14	R1
15DPI ACTIN	35.43	R2
15DPI ACTIN	35.17	R3
15DPI CPS2	32.03	R1
15DPI CPS2	31.58	R2
15DPI CPS2	31.41	R3
15DPI EF1	33.04	R1
15DPI EF1	32.83	R2
15DPI EF1	34.08	R3
3DPI ACTIN	32.66	R1
3DPI ACTIN	32.2	R2
3DPI ACTIN	32.31	R3
3DPI CPS2	27.36	R1
3DPI CPS2	27.6	R2
3DPI CPS2	27.36	R3
3DPI EF1	22.43	R1
3DPI EF1	22.14	R2
3DPI EF1	22.39	R3
6DPI ACTIN	30.16	R1
6DPI ACTIN	30.06	R2
6DPI ACTIN	29.93	R3
6DPI CPS2	23.73	R1
6DPI CPS2	23.31	R2
6DPI CPS2	24	R3
6DPI EF1	22.24	R1
6DPI EF1	20.51	R2
6DPI EF1	20.46	R3
9DPI ACTIN	28.87	R1
9DPI ACTIN	29.42	R2
9DPI ACTIN	28.6	R3
9DPI CPS2	22.44	R1
9DPI CPS2	22.25	R2
9DPI CPS2	22.47	R3
9DPI EF1	19.72	R1
9DPI EF1	20.03	R2
9DPI EF1	19.89	R3
H20 ACTIN	Undetermined
H20 ACTIN	Undetermined
H20 CPS2	Undetermined
H20 CPS2	Undetermined
H20 CPS2	Undetermined
H20 EF1	Undetermined
H20 EF1	Undetermined
