# Supplementary material for: Transient expression and purification of β-caryophyllene synthase in Nicotiana benthamiana to produce β-caryophyllene in vitro
Source: PeerJ. 2020 Apr 28;8:e8904. doi: 10.7717/peerj.8904 (PMC7194099; doi:10.7717/peerj.8904)
Supplement: Supplemental Information 10 [file peerj-08-8904-s010.zip › Raw data-4 Feb/Fig. 6. GC-MS CPS.xlsx]

## Sheet: CPS
ng	area
5	3965553
10	6093175
20	10574698
30	14741151
40	19465724
50	24672653
60	31555439
80	44616385
100	60741108
62.6449	36603755
19.5848	11443525
9.16468	5354972
18.5111	10816131
18.3294	10709944
37.0222	21632262
18.3465	10719944
71.2021	41603755
73.1009	42713230
75.5216	44127660
20um FDP
4hours
CPS	13 ug
62.6449	36603755
12.1544	7101879
13.2923	7766781
12.0263	7027026
CPS
Min	area	Quantity (ng/ul)	Quantity (ng/13 ug)	Quantity (ng/Kg FW)		Quantity (ng/mg of protein)	62.6449	36603755
10	1679015	5.60697	280.348	1.92686e+06		21565.3	19.5848	11443525
20	2800288	7.52595	376.298	2.58632e+06		28946
30	5354972	11.8981	594.907	4.08884e+06		45762	9.16468	5354972
60	10719944	18.3465	917.324	6.30484e+06		70563.4	18.5111	10816131
240	41603755	71.2021	3560.11	2.44689e+07		273854	18.3294	10709944
300	42713230	73.1009	3655.05	2.51214e+07			37.0222	21632262
360	44127660	73.8102	3690.51	2.53652e+07
							18.3465	10719944
							71.2021	41603755
							73.1009	42713230
							73.8102	43127660
Min	area	Quantity (ng/ul)	Quantity (ng/13 ug)	Quantity (ng/Kg FW)			2.68271	1567523
10	1567523	2.68271	134.136	921924			4.79082	2799300
20	2799300	4.79082	239.541	1.64638e+06			9.52899	5567839
30	5567839	9.52899	476.45	3.27467e+06			19.6923	11506321
60	11506321	19.6923	984.616	6.76734e+06			69.26	40468945
240	40468945	69.26	3463	2.38015e+07			76.2777	44569456
300	44569456	76.2777	3813.89	2.62131e+07			78.474	45852780
360	45852780	78.474	3923.7	2.69679e+07
Min	area	Quantity (ng/ul)	Quantity (ng/13 ug)	Quantity (ng/Kg FW)			3.25009	1899045
10	1899045	3.25009	162.505	1.11691e+06			4.4452	2597356
20	2597356	4.4452	222.26	1.52761e+06			8.99655	5256729
30	5256729	8.99655	449.827	3.0917e+06			19.876	11613676
60	11613676	19.876	993.802	6.83048e+06			70.1406	40983518
240	40983518	70.1406	3507.03	2.41041e+07			71.1396	41567219
300	41567219	71.1396	3556.98	2.44474e+07			75.128	43897669
360	43897669	75.128	3756.4	2.5818e+07
